# Supplementary material for: The genome of Prasinoderma coloniale unveils the existence of a third phylum within green plants
Source: Nat Ecol Evol. 2020 Jun 22;4(9):1220–31. doi: 10.1038/s41559-020-1221-7 (PMC7455551; doi:10.1038/s41559-020-1221-7)
Supplement: Supplementary file 3 — Supplementary Tables 1–33. [file 41559_2020_1221_MOESM3_ESM.xlsx]

## Sheet: Supplementary Table 1
Supplementary Table 1. Completeness evaluation of genome assembly using BUSCO database. The eukaryotic core genes were assessed by BUSCO V3 eukaryotic database.
	Genome assembly
Type	Number	Percentage (%)
Complete BUSCOs	282	93.1
Complete and single-copy BUSCOs	279	92.1
Complete and duplicated BUSCOs	3	1
Fragmented BUSCOs	3	1
Missing BUSCOs	18	5.9
Input BUSCO groups searched	303	-

## Sheet: Supplementary Table 2
Supplementary Table 2. Completeness evaluation of genome assembly for P. coloniale by assembled transcripts.
Dataset	Number	Total Length (bp)	Covered by Assembly (%)	With >90% Sequence in one Scaffold		With >50% Sequence in one Scaffold
				Number	Percent (%)	Number	Percent (%)
All	27884	20742238	0.9207	21662	0.7769	22380	0.8026
>200bp	17317	19301893	0.9441	15362	0.8871	15893	0.9178
>500bp	10491	17187211	0.9599	9926	0.9461	10333	0.9849
>1000bp	6563	14336675	0.9622	6220	0.9477	6522	0.9938

## Sheet: Supplementary Table 3
Supplementary Table 3. Repeat elements annotated in the P. coloniale genome.
Super-family	Type	% of genome	Length(bp)
Type I: Retrotransposon elements	SINE	0	0
	LINE	0.05	13954
	LTR	0.28	72648
	Other	0	0
Type II: DNA transposon	DNA	4.79	1223064
Type III: Tandem repeats	Satellite	0.06	16080
	Simple repeat	0.98	250927
Unknown		0.76	193894
Others		0	0
Total repeat		6.51	1664026

## Sheet: Supplementary Table 4
Supplementary Table 4. Functional annotation of the P. coloniale genome.
Values	Total	Nr-Annotated	Swissprot-Annotated	KEGG-Annotated	COG-Annotated	TrEMBL-Annotated	Interpro-Annotated	Overall
Number	7139	6643	5657	5128	3954	6650	6034	6759
Percentage	1	0.9305	0.7924	0.7183	0.5539	0.9315	0.8452	0.9468

## Sheet: Supplementary Table 5
Supplementary Table 5. Statistics of phylogenetic trees under different conditions. The abbreviations in the phylogenetic tree: P represent P. coloniale, “C” represents Chlorophyta, “S” represents Streptophyta. The 23 species in the table including Arabidopsis thaliana, Chara braunii, Klebsormidium nitens, Chlorokybus atmophyticus, Mesostigma viride, Volvox carteri, Gonium pectorale, Chlamydomona…
Method	Data set	Species Number	Phylogenetic tree schematics (for example)	Figures
ASTRAL (coalescent)	Amino acid	23		Fig. S7
	(Genome)
ASTRAL (coalescent)	Amino acid (Genome+Transcriptome)	28		Fig. S8
RAxML (concatenation)	Amino acid	23		Fig. S9
	(Genome)
RAxML (concatenation)	Amino acid	23		Fig. S10 (A)
	(rDNA)
RAxML (concatenation)	Amino acid	24		Fig. S10 (B)
	(rDNA)
RAxML (concatenation)	Amino acid	26		Fig. S10 (C)
	(rDNA)
RAxML (concatenation)	Amino acid	28		Fig. S10 (D)
	(rDNA)
RAxML (concatenation)	Amino acid	31		Fig. S4
	(Mitochondria)
RAxML (concatenation)	Amino acid	29		Fig. 1b
	(Genome+Transcriptome)
RAxML (concatenation)	Nucleotide	109		Fig. 1c
	(rDNA)
Note: C represents Chlorophyta; S represents Streptophyta; P represents P. coloniale.

## Sheet: Supplementary Table 6
Supplementary Table 6. The pathway enrichment of the P. coloniale unique orthogroups.
#Pathway	Query gene number	Pathway gene number	Pvalue	Pathway ID	Genes	KOs
Photosynthesis - antenna proteins	13	30	1.24216e-05	ko00196	PRCOL_00004018-RA;PRCOL_00006179-RA;PRCOL_00003351-RA;PRCOL_00003352-RA;PRCOL_00003440-RA;PRCOL_00005820-RA;PRCOL_00006232-RA;PRCOL_00006298-RA;PRCOL_00001034-RA;PRCOL_00004719-RA;PRCOL_00004425-RA;PRCOL_00001129-RA;PRCOL_00006974-RA	K08910+K08913+K08912+K08907+K08908+K08911+K08915
Plant-pathogen interaction	22	74	2.20114e-05	ko04626	PRCOL_00004410-RA;PRCOL_00005591-RA;PRCOL_00005499-RA;PRCOL_00006045-RA;PRCOL_00007243-RA;PRCOL_00002678-RA;PRCOL_00002359-RA;PRCOL_00002426-RA;PRCOL_00006433-RA;PRCOL_00005841-RA;PRCOL_00005849-RA;PRCOL_00003099-RA;PRCOL_00000006-RA;PRCOL_00000069-RA;PRCOL_00000277-RA;PRCOL_00000733-RA;PRCOL_00004856-RA;PRCOL_00004202-RA;PRCOL_00004275-RA;PRCOL_00004417-RA;PRCOL_00004513-RA;PRCOL_00001539-RA	K13412+K13420+K13448+K13429+K02183
Plant hormone signal transduction	15	46	0.000142469	ko04075	PRCOL_00003812-RA;PRCOL_00006045-RA;PRCOL_00005161-RA;PRCOL_00005167-RA;PRCOL_00007243-RA;PRCOL_00001940-RA;PRCOL_00002382-RA;PRCOL_00002383-RA;PRCOL_00002920-RA;PRCOL_00000277-RA;PRCOL_00004789-RA;PRCOL_00004825-RA;PRCOL_00004896-RA;PRCOL_00001180-RA;PRCOL_00001488-RA	K14431+K13415+K14510+K14498+K14491+K14432
Tryptophan metabolism	8	25	0.00595556	ko00380	PRCOL_00005371-RA;PRCOL_00004000-RA;PRCOL_00007054-RA;PRCOL_00003084-RA;PRCOL_00000136-RA;PRCOL_00004430-RA;PRCOL_00004458-RA;PRCOL_00001170-RA	K01426+K00486+K01556+K00452+K16903
ABC transporters	11	41	0.00609126	ko02010	PRCOL_00007021-RA;PRCOL_00002481-RA;PRCOL_00001935-RA;PRCOL_00001981-RA;PRCOL_00006454-RA;PRCOL_00005980-RA;PRCOL_00000509-RA;PRCOL_00000665-RA;PRCOL_00004075-RA;PRCOL_00001456-RA;PRCOL_00001722-RA	K05681+K05677+K05657+K05656+K05658+K05673+K05666+K05665+K05641
Phenylalanine metabolism	7	25	0.0212807	ko00360	PRCOL_00005371-RA;PRCOL_00004000-RA;PRCOL_00006728-RA;PRCOL_00002971-RA;PRCOL_00000136-RA;PRCOL_00004430-RA;PRCOL_00001170-RA	K01426+K00817+K00815
Glycolysis / Gluconeogenesis	14	74	0.0459897	ko00010	PRCOL_00005550-RA;PRCOL_00005296-RA;PRCOL_00003749-RA;PRCOL_00005171-RA;PRCOL_00003664-RA;PRCOL_00001983-RA;PRCOL_00002245-RA;PRCOL_00002386-RA;PRCOL_00003221-RA;PRCOL_00006374-RA;PRCOL_00000074-RA;PRCOL_00000089-RA;PRCOL_00001051-RA;PRCOL_00004942-RA	K01810+K00873+K01689+K00131+K00134+K00002+K01895+K01835+K15779+K03841
Circadian rhythm - plant	6	26	0.0754072	ko04712	PRCOL_00005765-RA;PRCOL_00006019-RA;PRCOL_00002223-RA;PRCOL_00002265-RA;PRCOL_00002299-RA;PRCOL_00006250-RA	K12119+K12133+K12127+K12129+K12130+K12115+K12116+K12118
Other glycan degradation	2	5	0.107819	ko00511	PRCOL_00002105-RA;PRCOL_00002106-RA	K01191
Pentose and glucuronate interconversions	5	23	0.123418	ko00040	PRCOL_00002635-RA;PRCOL_00002245-RA;PRCOL_00003221-RA;PRCOL_00004942-RA;PRCOL_00006965-RA	K01213+K01184+K00002+K00011+K01783
Ascorbate and aldarate metabolism	5	25	0.161157	ko00053	PRCOL_00001937-RA;PRCOL_00002245-RA;PRCOL_00005887-RA;PRCOL_00000820-RA;PRCOL_00004942-RA	K01053+K19642+K00434+K17744
Pentose phosphate pathway	7	42	0.215682	ko00030	PRCOL_00005550-RA;PRCOL_00003664-RA;PRCOL_00001937-RA;PRCOL_00005862-RA;PRCOL_00000074-RA;PRCOL_00001051-RA;PRCOL_00006965-RA	K01810+K00131+K01053+K00616+K01835+K15779+K03841+K01783
Galactose metabolism	4	21	0.22619	ko00052	PRCOL_00003290-RA;PRCOL_00000074-RA;PRCOL_00000938-RA;PRCOL_00004942-RA	K01854+K01835+K15779+K01784+K00011
Sulfur metabolism	5	30	0.27106	ko00920	PRCOL_00005529-RA;PRCOL_00001956-RA;PRCOL_00002113-RA;PRCOL_00002411-RA;PRCOL_00004641-RA	K01738+K15422+K00640+K01082

## Sheet: Supplementary Table 7
Supplementary Table 7. Statistics of genome structural features
	Type	Genome size (Mb)	G+C content%	Gene number	Aver. Gene size (bp)	Aver. exon number per gene	Aver. exon Length (nt)	Aver.Intron Length (nt)	Total exon number	Gene spacing distance	Coding sequence (%)	Avg. protein length (aa)
Rhodophyta	C. merolae	1.5	55	4803	1551	1	1541	248	4830	3.4	45	516
	P. umbilicalis	87.9	65.7	13360	1843	1.9	699	547	25622	6.6	20	447
	C. crispus	105	52.8	9603	1250	1.3	811	620	12545	10.9	10	353
Prasinodermophyta	P. coloniale	25.3	66.8	7139	1888	2.2	656	225	16167	3.5	41	483
Chlorophyta	M. commoda	21.1	63.1	10083	1609	1.5	946	154	15512	2.2	69	485
	M. pusilla	22	65.9	10242	1591	1.9	719	183	19220	2.1	64	450
	O. lucimarinus	13.2	60.4	7619	1300	1.28	944	167	9791	1.7	70	404
	O. tauri	12.6	59.2	7766	1407	1.26	1093	139	9812	1.6	73	460
	B. prasinos	15.1	48	7900	1594	1.2	1315	162	9405	1.9	83	522
	C. variabilis	46.2	67	9780	2927	7.3	166	207	80775	4.7	29	455
	C. subellipsoidea	48.8	52.9	9839	3505	8	159	284	79185	5	26	426
	U. mutabilis	98.5	57.1	12924	2887	4.84	303	370	62565	7.6	19	488
	C. reinhardtii	120.4	64	14504	4352	8.3	165	373	119850	7.9	17	454
	G. pectorale	148.8	64.5	16290	3990	7.1	210	405	116467	9.1	17	500
	V. carteri	137.7	56	14436	5327	8	213	490	115523	9.5	18	569
Streptophyta	M. viride	281.4	54.7	9300	6456	6	254	991	55651	30.3	5	505
	C. atmophyticus	74.3	51.6	9300	2555	8	172	166	74711	8	17	460
	K.nitens	104.2	52.4	16283	4493	6.8	239	498	110221	6.4	25	539
	M. endlicherianum	173.8	51.9	11080	5852	6.64	210	714	73599	15.7	9	460
	C. braunii	1752	48.3	35885	14606	3.3	599	5487	118474	48.8	4	661

## Sheet: Supplementary Table 8
Supplementary Table 8, Transcription factors (TFs) and transcriptional regulators (TRs).
Gene	Chara braunii	Klebsormidium nitens	Chlorokybus atmophyticus	Mesostigma viride	Volvox carteri	Gonium pectorale	Chlamydomonas reinhardtii	Chlamydomonas eustigma	Dunaliella salina	Chromochloris zofingiensis	Monoraphidium neglectum	Ulva mutabilis	Coccomyxa subellipsoidea	Auxenochlorella potothecoides	Chlorella sorokiniana	Chlorella variabilis	Micractinium conductrix	Bathycoccus prasinos	Ostreococcus lucimarinus	Ostreococcus tauri	Micromonas commoda RCC299	Micromonas pusilla CCMP1545	Prasinoderma coloniale	Porphyra umbilicalis	Chondrus crispus	Cyanidioschyzon merolae	Cyanophora paradoxa
ABI3/VP1	1	6	1	1	1	1	1	1	1	2	1	1	2	2	0	0	0	0	0	0	0	1	0	0	0	0	0
Alfin-like	3	8	2	3	3	0	3	4	3	5	1	0	3	4	7	3	4	0	2	3	2	2	3	0	0	1	0
AP2/EREBP	7	6	9	3	22	11	18	13	10	24	8	4	34	13	16	14	16	6	9	9	8	6	14	0	0	0	9
ARF	2	0	1	1	0	0	0	0	0	0	0	0	0	0	0	0	0	0	0	0	0	0	0	0	1	0	0
Argonaute	4	5	3	4	2	0	4	6	1	5	3	1	3	1	1	1	2	0	0	0	0	0	2	2	3	0	0
ARID	3	1	2	0	4	3	3	2	0	7	0	2	22	5	0	0	0	3	5	2	5	5	0	2	0	2	2
AS2/LOB	2	5	0	0	0	0	0	0	0	0	0	0	0	0	0	0	0	0	0	0	0	0	0	0	0	0	0
Aux/IAA	3	0	0	0	0	0	0	0	0	0	0	0	0	0	0	0	0	0	0	0	0	0	0	0	0	0	0
BBR/BPC	0	0	0	0	0	0	0	0	0	0	0	0	0	0	0	0	0	0	0	0	0	0	0	0	0	0	0
BES1	1	2	0	0	0	0	0	0	0	0	0	0	0	0	0	0	0	0	0	0	0	0	0	0	0	0	0
bHLH	8	7	5	1	3	2	9	12	1	1	1	1	8	1	1	1	1	1	1	1	2	2	2	2	2	1	5
bHLH_TCP	2	0	0	0	0	0	0	0	0	0	0	0	0	0	0	0	0	0	0	0	0	0	0	0	0	0	0
bZIP	12	11	12	7	8	7	13	19	3	4	13	2	14	1	13	15	14	1	5	3	5	7	7	13	14	1	12
C2C2_CO-like	3	4	7	3	2	2	1	2	1	6	0	2	1	0	1	1	1	0	2	2	2	0	3	0	1	0	0
C2C2_Dof	1	1	1	1	1	0	1	1	0	1	1	1	0	0	1	1	2	1	2	2	1	1	1	0	0	0	0
C2C2_GATA	3	3	2	1	9	4	11	15	9	4	9	1	9	6	4	1	2	5	4	3	3	4	1	9	5	3	2
C2C2_YABBY	0	1	0	0	0	0	0	0	0	0	0	0	0	0	0	0	0	0	1	1	1	1	0	1	0	0	0
C2H2	21	45	7	4	9	9	11	9	6	6	7	2	13	2	4	5	4	54	8	0	0	17	0	87	85	9	17
C3H	25	27	10	4	16	11	19	24	8	8	18	3	38	14	18	8	10	9	9	13	18	12	0	9	5	3	13
CAMTA	4	1	2	3	0	0	0	0	0	0	0	0	0	1	3	0	3	0	0	0	0	0	1	0	0	0	0
CCAAT_Dr1	2	3	3	2	3	0	3	3	2	3	2	1	3	3	3	0	3	2	3	3	3	3	1	3	0	2	2
CCAAT_HAP2(NF-YA)	2	1	1	1	0	0	0	0	0	0	0	0	1	0	1	1	1	1	1	0	1	1	0	1	0	0	1
CCAAT_HAP2(NF-YB)	0	3	3	2	3	0	3	3	3	3	2	1	3	3	3	3	3	2	3	3	3	0	2	3	0	2	0
CCAAT_HAP5(NF-YC)	4	4	2	3	4	3	3	3	2	5	3	2	4	4	4	4	4	3	3	3	3	3	1	2	2	3	3
Coactivator p15	2	1	1	1	1	1	1	1	2	1	0	1	1	1	1	0	1	1	1	1	1	2	1	0	0	1	0
CPP	2	3	2	2	2	2	2	5	2	3	2	1	7	3	3	3	3	2	2	2	1	2	3	9	2	2	2
CSD	1	3	1	0	1	1	1	3	1	1	1	1	8	1	3	0	2	1	2	5	3	3	2	0	0	0	1
DBP	1	0	15	18	0	0	0	0	0	0	0	0	0	0	0	0	0	0	0	0	0	0	0	0	0	0	0
DDT	2	3	9	6	1	1	1	1	1	1	1	1	0	6	12	0	8	0	4	0	0	6	1	0	1	3	5
Dicer	0	1	1	8	0	0	0	9	9	6	3	0	0	1	6	0	5	0	0	0	0	0	0	0	0	0	0
E2F/DP	3	3	2	1	3	2	2	2	0	2	3	0	8	2	2	2	2	2	3	2	3	3	4	5	3	5	3
EIL-EIN3	4	3	0	0	0	0	0	0	0	0	0	0	0	0	0	0	0	0	0	0	0	0	0	0	0	0	0
FHA	6	8	10	6	7	8	11	9	6	8	5	4	33	7	14	0	9	6	7	8	7	7	5	5	1	2	12
GARP_ARR-B	0	2	12	11	1	1	1	1	1	1	1	1	2	7	1	1	1	1	1	1	1	1	2	0	0	0	0
GARP_G2-LIKE	5	7	5	5	5	0	5	6	4	6	5	2	11	4	9	10	8	3	3	3	4	4	2	5	1	1	3
GeBP	0	0	0	0	0	0	0	0	0	0	0	0	0	0	0	0	0	0	0	0	0	0	0	0	0	0	0
GIF	0	1	1	0	1	0	1	1	0	1	0	1	1	0	1	0	1	1	1	1	1	1	1	0	0	1	1
GNAT	17	22	16	14	26	27	44	26	24	23	19	5	82	17	23	0	22	22	21	21	24	24	18	13	28	17	23
GRAS	0	0	0	0	0	0	0	0	0	0	0	0	0	0	0	0	0	0	0	0	0	0	0	0	0	0	0
GRF	0	2	3	4	0	0	0	0	0	0	0	0	0	0	0	0	0	0	0	0	0	0	0	0	0	0	0
HD	6	14	1	1	2	2	0	0	0	0	0	1	1	0	1	0	0	2	4	5	3	7	1	3	5	5	6
HD-Zip_I_II	3	2	1	0	0	0	0	0	0	0	0	0	0	0	0	0	0	0	0	0	0	0	0	0	0	0	0
HD-Zip_III	0	1	2	0	0	0	0	0	0	0	0	0	0	0	0	0	0	0	0	0	0	0	0	0	0	0	0
HD-Zip_IV	0	1	0	0	0	0	0	0	0	0	0	0	0	0	0	0	0	0	0	0	0	0	0	0	0	0	0
HD_BEL	0	0	0	0	0	0	0	0	0	0	0	0	0	0	0	0	0	0	0	0	0	0	0	0	0	0	0
HD_DDT	1	1	2	1	1	0	1	2	2	3	3	0	2	3	3	0	5	0	0	0	0	0	0	0	0	0	0
HD_KNOX1	0	1	1	1	0	0	0	0	0	0	0	0	0	0	0	0	0	0	0	0	0	0	0	0	0	0	0
HD_KNOX2	0	0	0	0	0	0	0	0	0	0	0	0	0	0	0	0	0	0	0	0	0	0	0	0	0	0	0
HD_PHD	0	2	1	0	0	0	0	0	0	1	0	0	0	0	0	0	0	0	1	0	1	2	0	0	0	0	0
HD_PINTOX	0	0	1	1	0	0	0	0	0	0	0	0	0	0	0	0	0	0	0	1	0	0	0	0	0	0	0
HD_PLINC	3	3	3	1	0	0	0	0	0	0	0	0	0	0	0	0	0	0	0	0	0	0	0	0	0	0	0
HD_WOX	0	1	0	0	0	0	0	0	0	0	0	0	0	0	0	0	0	2	1	1	1	4	0	0	0	0	0
HMG	6	6	4	5	5	6	5	3	4	9	8	2	16	3	5	0	6	6	8	6	9	5	2	3	0	0	16
HRT	1	0	0	0	0	0	0	0	0	0	0	0	0	0	0	0	0	0	0	0	0	0	0	0	0	0	0
HSF	2	2	0	2	2	1	2	2	2	1	1	1	0	1	1	1	1	1	1	0	6	4	1	11	1	3	1
IWS1	4	3	3	0	4	2	4	1	0	0	0	1	9	0	1	0	1	2	1	1	3	2	0	1	1	1	0
Jumonji_Other	3	10	5	4	5	7	4	8	4	10	2	4	22	4	9	0	7	6	7	6	12	9	10	2	3	2	1
Jumonji_PKDM7	0	0	2	4	0	0	0	0	0	0	0	0	0	6	6	0	5	0	0	0	0	0	0	0	0	0	0
LFY	0	1	0	0	0	0	0	0	0	0	0	0	0	0	0	0	0	0	0	0	0	0	0	0	0	0	0
LIM	1	1	0	2	0	0	0	0	0	0	0	0	0	0	0	0	0	1	1	0	2	0	0	2	1	2	0
LUG	0	1	0	1	0	0	0	0	0	0	0	0	0	0	0	0	0	0	0	0	0	0	0	0	0	0	0
MADS	1	0	2	0	1	1	2	1	0	2	3	0	2	0	0	0	0	1	1	1	1	1	1	5	0	1	1
MADS_MIKC	3	1	2	0	0	0	2	0	0	1	0	0	0	0	0	0	1	0	0	0	0	0	0	0	0	1	1
MBF1	1	1	1	1	1	1	1	1	1	1	1	1	2	0	1	0	1	1	0	0	1	0	0	1	1	0	1
Med6	1	1	1	0	1	1	1	1	1	1	0	1	1	1	1	0	1	0	0	0	0	0	1	1	0	1	1
Med7	1	1	1	1	1	1	1	1	1	1	1	0	1	1	1	0	1	1	1	1	1	1	1	0	0	0	1
mTERF	7	10	4	2	5	3	2	3	9	5	19	1	0	2	4	2	3	2	1	2	4	4	2	1	1	1	7
MYB-related	10	15	2	1	17	14	31	2	12	3	20	2	42	11	1	1	1	11	15	15	19	12	8	19	23	20	13
MYB	13	26	10	5	18	12	13	13	11	20	23	2	24	8	11	8	15	9	10	8	12	9	5	7	14	8	6
NAC	1	1	0	0	0	0	0	0	0	0	0	0	0	0	0	0	0	0	0	0	0	0	0	0	0	0	0
NZZ	0	0	0	0	0	0	0	0	0	0	0	0	0	0	0	0	0	0	0	0	0	0	0	0	0	0	0
OFP	0	0	0	0	0	0	0	0	0	0	0	0	0	0	0	0	0	0	0	0	0	0	0	0	0	0	0
PcG_EZ	0	0	9	6	0	0	1	1	1	1	1	0	0	4	6	0	8	0	0	0	0	0	0	0	0	0	0
PcG_FIE	1	1	0	1	0	0	1	1	1	1	1	1	2	1	2	2	2	1	1	1	2	0	1	4	1	1	0
PcG_MSI	2	3	3	3	3	2	2	2	2	2	2	1	9	3	3	3	3	3	3	2	3	3	2	2	2	2	0
PcG VEFS	1	1	0	0	0	0	2	1	2	2	0	0	1	1	1	1	1	1	1	2	1	1	0	1	1	1	0
PHD	13	30	11	8	6	23	26	15	8	15	8	2	52	7	18	17	16	20	9	9	17	18	6	19	3	5	6
PLATZ	3	5	2	2	3	2	4	0	2	4	1	1	1	1	2	2	2	1	1	1	1	1	1	0	1	1	0
Pseudo ARR-B	0	2	11	7	2	0	2	4	2	2	1	1	3	5	1	1	1	5	2	1	0	1	0	0	0	0	0
RB	1	1	1	1	1	1	1	1	0	2	0	0	6	0	2	1	1	1	1	1	1	1	1	1	1	1	0
Rcd1-like	1	1	1	1	1	1	2	1	1	1	1	1	1	1	1	1	1	1	1	1	1	1	1	1	1	1	1
Rel	0	0	0	0	0	0	0	0	0	0	0	0	0	0	0	0	0	0	0	0	0	0	0	0	0	0	0
RF-X	0	0	0	0	0	0	0	0	0	0	0	0	0	0	0	0	0	0	0	0	0	0	0	0	0	0	0
RRN3	2	1	1	0	1	1	2	1	2	1	1	1	1	1	1	1	1	1	1	1	1	1	1	0	0	1	1
Runt	0	0	0	0	0	0	0	0	0	0	0	0	0	0	0	0	0	0	0	0	0	0	0	0	0	0	0
RWP-RK	5	6	8	1	10	8	15	9	9	5	1	2	20	5	11	7	11	4	4	5	6	6	5	2	1	1	20
S1Fa-like	1	1	1	0	1	0	1	1	0	1	1	0	0	0	0	0	0	0	0	0	0	0	0	0	0	0	0
SAP	0	0	0	0	0	0	0	0	0	0	0	0	0	0	0	0	0	0	0	0	0	0	0	0	0	0	0
SBP	2	2	3	1	22	19	21	28	1	6	1	2	43	8	42	33	45	3	1	1	6	3	1	0	0	0	0
SET	17	33	23	17	29	30	53	47	35	40	29	5	92	17	29	25	29	24	33	35	42	43	26	21	11	6	25
Sigma70-like	5	5	3	1	1	2	2	2	2	2	1	1	4	3	3	0	2	2	1	2	2	2	2	5	5	4	2
Sin3	1	1	0	3	2	2	1	1	2	1	3	1	4	1	5	3	3	1	2	1	1	1	2	0	3	1	1
Sir2	2	7	3	5	3	3	2	4	1	8	6	2	10	3	7	4	5	3	1	1	4	4	1	3	4	3	3
SOH1	2	1	1	1	1	0	1	1	1	1	0	0	1	0	1	1	1	1	1	1	1	1	1	5	0	1	1
SRS	2	0	1	0	0	0	0	0	0	0	0	0	0	0	0	0	0	0	0	0	0	0	0	0	0	0	0
SWI/SNF_BAF60b	5	8	4	2	1	1	2	2	1	2	0	1	2	2	2	2	3	1	1	1	2	2	1	2	3	1	2
SWI/SNF_SNF2	34	42	23	39	32	33	26	36	35	38	43	5	81	21	34	34	44	22	23	23	30	31	26	26	26	13	49
SWI/SNF_SWI3	1	2	5	3	1	1	1	2	1	1	2	1	4	7	13	0	8	3	1	5	5	1	1	0	0	3	3
TAZ	2	1	0	1	2	1	2	1	2	2	3	1	1	1	2	1	1	1	1	1	1	1	1	0	0	0	0
TEA	0	0	0	0	0	0	0	0	0	0	0	0	0	0	0	0	0	0	0	0	0	0	0	0	0	0	0
TFb2	2	1	1	1	1	1	1	1	2	1	1	1	1	1	2	1	2	6	1	0	1	1	1	0	1	1	1
tify	1	1	0	0	0	0	0	0	0	0	0	0	0	0	0	0	0	0	0	0	0	0	0	0	0	0	0
TRAF	41	58	26	2	20	56	34	10	6	22	12	3	30	3	18	5	12	1	2	2	3	3	5	12	5	2	14
Trihelix	301	8	2	0	0	0	0	0	0	0	0	0	0	0	0	0	0	0	0	0	0	0	0	0	0	0	0
TUB	4	6	2	3	3	3	4	3	2	4	3	1	2	1	2	2	2	2	1	1	1	1	1	0	0	0	4
ULT	0	0	1	0	0	0	0	0	0	0	0	0	0	0	0	0	0	0	0	0	0	0	0	0	0	0	0
VARL	0	0	0	0	13	6	9	0	0	0	0	0	0	0	0	0	0	0	0	0	0	0	0	0	0	0	0
VOZ	0	0	0	0	0	0	0	0	0	0	0	0	0	0	0	0	0	0	0	0	0	0	0	0	0	0	0
Whirly	1	1	1	1	1	1	1	1	2	1	1	1	1	1	1	1	1	1	1	1	1	1	0	0	0	0	0
WRKY	1	2	0	1	1	1	1	1	4	1	2	1	1	1	1	1	1	4	1	3	2	2	4	0	0	0	0
Zinc finger, AN1 and A20 type	1	2	1	1	1	0	1	1	1	1	2	0	1	1	1	1	1	1	0	0	0	1	1	1	0	1	1
Zinc finger, MIZ type	2	3	2	1	1	0	2	1	1	3	1	1	1	1	1	1	1	1	1	1	1	2	0	3	1	1	3
Zinc finger, ZPR1	4	1	0	1	1	1	1	1	0	1	1	1	1	1	1	1	1	1	1	0	0	1	1	1	0	1	2
Zn_clus	0	0	0	0	0	0	0	0	0	0	0	0	0	0	0	0	0	0	0	0	0	0	0	4	0	0	0
	685	546	350	267	365	346	465	399	276	367	319	95	809	251	413	238	389	288	252	242	313	312	202	340	274	156	310
P. coloniale TF/TRs present in both Chlorophyta and Streptophyta but not in Glaucoplantae and Rhodoplantae	5
P. coloniale TF/TRs present in Chlorophyta, Streptophyta and Glaucoplantae but not in Rhodoplantae	3
P. coloniale TF/TRs present in Chlorophyta, Streptophyta, Glaucoplantae and Rhodoplantae	37
P. coloniale TF/TRs present in Chlorophyta, Streptophyta and Rhodoplantae but not in Glaucoplantae	8
Absent in P. coloniale but present in Chlorophyta, Streptophyta, Glaucoplantae and Rhodoplantae	6
Note: Tapscan database V.2 (https://plantcode.online.uni-marburg.de/tapscan/index.php)
ABI3/VP1	0
Alfin-like	3	PRCOL_00003210-RA	PRCOL_00003683-RA	PRCOL_00007261-RA
AP2/EREBP	14	PRCOL_00003849-RA	PRCOL_00003850-RA	PRCOL_00000344-RA	PRCOL_00001732-RA	PRCOL_00005053-RA	PRCOL_00002509-RA	PRCOL_00003196-RA	PRCOL_00002722-RA	PRCOL_00003095-RA	PRCOL_00003873-RA	PRCOL_00001302-RA	PRCOL_00004702-RA	PRCOL_00000278-RA	PRCOL_00000318-RA
ARF	0
Argonaute	2	PRCOL_00002144-RA	PRCOL_00002850-RA
ARID	0
AS2/LOB	0
Aux/IAA	0
BBR/BPC	0
BES1	0
bHLH	2	PRCOL_00006112-RA	PRCOL_00006534-RA
bHLH_TCP	0
bZIP	7	PRCOL_00005631-RA	PRCOL_00000407-RA	PRCOL_00005970-RA	PRCOL_00000180-RA	PRCOL_00001488-RA	PRCOL_00003642-RA	PRCOL_00005164-RA
C2C2_CO-like	3	PRCOL_00000901-RA	PRCOL_00001215-RA	PRCOL_00006351-RA
C2C2_Dof	1	PRCOL_00003910-RA
C2C2_GATA	1	PRCOL_00000076-RA
C2C2_YABBY	0
C2H2	0
C3H	0
CAMTA	1	PRCOL_00002803-RA
CCAAT_Dr1	1	PRCOL_00007010-RA
CCAAT_HAP2(NF-YA)	0
CCAAT_HAP2(NF-YB)	2	PRCOL_00004975-RA	PRCOL_00006285-RA
CCAAT_HAP5(NF-YC)	1	PRCOL_00001492-RA
Coactivator p15	1	PRCOL_00005157-RA
CPP	3	PRCOL_00000447-RA	PRCOL_00005835-RA	PRCOL_00005643-RA
CSD	2	PRCOL_00006007-RA	PRCOL_00004313-RA
DBP	0
DDT	1	PRCOL_00006593-RA
Dicer	0
E2F/DP	4	PRCOL_00001191-RA	PRCOL_00004872-RA	PRCOL_00005746-RA	PRCOL_00001400-RA
EIL-EIN3	0
FHA	5	PRCOL_00002026-RA	PRCOL_00003554-RA	PRCOL_00001445-RA	PRCOL_00003823-RA	PRCOL_00001205-RA
GARP_ARR-B	2	PRCOL_00002898-RA	PRCOL_00006746-RA
GARP_G2-LIKE	2	PRCOL_00002265-RA	PRCOL_00004825-RA
GeBP	0
GIF	1	PRCOL_00004621-RA
GNAT	18	PRCOL_00004224-RA	PRCOL_00005114-RA	PRCOL_00000814-RA	PRCOL_00002723-RA	PRCOL_00005269-RA	PRCOL_00001568-RA	PRCOL_00000862-RA	PRCOL_00005349-R	PRCOL_00000981-RA	PRCOL_00005145-RA	PRCOL_00001995-RA	PRCOL_00001323-RA	PRCOL_00004041-RA	PRCOL_00006102-RA	PRCOL_00003272-RA	PRCOL_00005877-RA	PRCOL_00005055-RA	PRCOL_00001587-RA
GRAS	0
GRF	0
HD	1	PRCOL_00004377-RA
HD-Zip_I_II	0
HD-Zip_III	0
HD-Zip_IV	0
HD_BEL	0
HD_DDT	0
HD_KNOX1	0
HD_KNOX2	0
HD_PHD	0
HD_PINTOX	0
HD_PLINC	0
HD_WOX	0
HMG	2	PRCOL_00000911-RA	PRCOL_00005228-RA
HRT	0
HSF	1	PRCOL_00001896-RA
IWS1	0
Jumonji_Other	10	PRCOL_00007006-RA	PRCOL_00000224-RA	PRCOL_00005261-RA	PRCOL_00001297-RA	PRCOL_00000301-RA	PRCOL_00006029-RA	PRCOL_00001780-RA	PRCOL_00001660-RA	PRCOL_00000836-RA	PRCOL_00006314-RA
Jumonji_PKDM7	0
LFY	0
LIM	0
LUG	0
MADS	1	PRCOL_00003417-RA
MADS_MIKC	0
MBF1	0
Med6	1	PRCOL_00006676-RA
Med7	1	PRCOL_00002553-RA
mTERF	2	PRCOL_00006695-RA	PRCOL_00000825-RA
MYB-related	8	PRCOL_00000598-RA	PRCOL_00001716-RA	PRCOL_00006522-RA	PRCOL_00004307-RA	PRCOL_00005981-RA	PRCOL_00004621-RA	PRCOL_00006019-RA	PRCOL_00004675-RA
MYB	5	PRCOL_00000546-RA	PRCOL_00001545-RA	PRCOL_00004467-RA	PRCOL_00000657-RA	PRCOL_00005606-RA
NAC	0
NZZ	0
OFP	0
PcG_EZ	0
PcG_FIE	1	PRCOL_00001232-RA
PcG_MSI	2	PRCOL_00006753-RA	PRCOL_00004713-RA
PcG VEFS	0
PHD	6	PRCOL_00003267-RA	PRCOL_00006502-RA	PRCOL_00000456-RA	PRCOL_00001313-RA	PRCOL_00005644-RA	PRCOL_00000887-RA
PLATZ	1	PRCOL_00006493-RA
Pseudo ARR-B	0
RB	1	PRCOL_00001859-RA
Rcd1-like	1	PRCOL_00002022-RA
Rel	0
RF-X	0
RRN3	1	PRCOL_00004831-RA
Runt	0
RWP-RK	5	PRCOL_00003269-RA	PRCOL_00003311-RA	PRCOL_00007250-RA	PRCOL_00003361-RA	PRCOL_00007102-RA
S1Fa-like	0
SAP	0
SBP	1	PRCOL_00001890-RA
SET	26	PRCOL_00006670-RA	PRCOL_00002763-RA	PRCOL_00002991-RA	PRCOL_00006912-RA	PRCOL_00001357-RA	PRCOL_00006742-RA	PRCOL_00003207-RA	PRCOL_00006858-RA	PRCOL_00002940-RA	PRCOL_00004438-RA	PRCOL_00005842-RA	PRCOL_00006970-RA	PRCOL_00000980-RA	PRCOL_00002597-RA	PRCOL_00002719-RA	PRCOL_00005769-RA	PRCOL_00002664-RA	PRCOL_00002347-RA	PRCOL_00004288-RA	PRCOL_00002309-RA	PRCOL_00003046-RA	PRCOL_00004023-RA	PRCOL_00001449-RA	PRCOL_00004732-RA	PRCOL_00006542-RA
Sigma70-like	2	PRCOL_00004561-RA	PRCOL_00006281-RA
Sin3	2	PRCOL_00003383-RA	PRCOL_00006654-RA
Sir2	1	PRCOL_00006737-RA
SOH1	1	PRCOL_00001580-RA
SRS	0
SWI/SNF_BAF60b	1	PRCOL_00005342-RA
SWI/SNF_SNF2	26	PRCOL_00006572-RA	PRCOL_00000765-RA	PRCOL_00002928-RA	PRCOL_00004031-RA	PRCOL_00001825-RA	PRCOL_00004682-RA	PRCOL_00006245-RA	PRCOL_00004212-RA	PRCOL_00004608-RA	PRCOL_00001942-RA	PRCOL_00002118-RA	PRCOL_00003109-RA	PRCOL_00004139-RA	PRCOL_00000445-RA	PRCOL_00001862-RA	PRCOL_00000511-RA	PRCOL_00006296-RA	PRCOL_00004563-RA	PRCOL_00006930-RA	PRCOL_00006526-RA	PRCOL_00002706-RA	PRCOL_00003770-RA	PRCOL_00003710-RA	PRCOL_00007237-RA	PRCOL_00004562-RA
SWI/SNF_SWI3	1	PRCOL_00000133-RA
TAZ	1	PRCOL_00007086-RA
TEA	0
TFb2	1	PRCOL_00001787-RA
tify	0
TRAF	5	PRCOL_00007030-RA	PRCOL_00004661-RA	PRCOL_00004636-RA	PRCOL_00005501-RA	PRCOL_00004404-RA
Trihelix	0
TUB	1	PRCOL_00005465-RA
ULT	0
VARL	0
VOZ	0
Whirly	0
WRKY	4	PRCOL_00006856-RA	PRCOL_00000803-RA	PRCOL_00005099-RA	PRCOL_00002384-RA
Zinc finger, AN1 and A20 type	1	PRCOL_00002467-RA
Zinc finger, MIZ type	0
Zinc finger, ZPR1	1	PRCOL_00005866-RA
Zn_clus	0
sum	202
Note: P. coloniale exhibited loss of 7 TFs/TRs (C2H2, C3H, CCAAT_HAP2, MADS_MIKC, MBF1 and Zinc Finger MIZ type) that are present in Chlorophyta, Streptophyta, Glaucoplantae and Rhodoplantae. Since 5 of these are also present in all (or the majority of) Mamiellophyceae analyzed, their absence in P. coloniale cannot be related to its relatively small genome. Mapping TFs/TRs on the phylogeny (Fig. …

## Sheet: Supplementary Table 9
Supplementary Table 9. Total transcription factor/transcription regulator number across green lineage genomes.
Classification	Species	TF/TR number	Gene number	Percentage of genome
streptophyte algae	Chara braunii	685	35885	0.0191
	Klebsormidium nitens	546	16283	0.0335
	Chlorokybus atmophyticus	416	9300	0.0447
	Mesostigma viride	308	9300	0.0331
Chlorophyta	Volvox carteri	365	14436	0.025284
	Gonium pectorale	346	16290	0.02124
	Chlamydomonas reinhardtii	465	14504	0.0320601
	Chlamydomonas eustigma	399	14068	0.0283622
	Dunaliella salina	276	18801	0.0146801
	Chromochloris zofingiensis	367	15369	0.0238792
	Monoraphidium neglectum	319	16755	0.0190391
	Coccomyxa subellipsoidea	809	9839	0.0822238
	Auxenochlorella protothecoides	293	7014	0.0417736
	Chlorella sorokiniana	413	10384	0.0397727
	Chlorella variabilis	238	9780	0.0243354
	Micractinium conductrix	389	10070	0.0386296
	Ostreococcus lucimarinus	252	7619	0.0330752
	Ostreococcus tauri	242	7766	0.0311615
	Bathycoccus prasinos	288	7900	0.0364557
	Micromonas commoda RCC299	313	10083	0.0310423
	Micromonas pusilla CCMP1545	312	10242	0.0304628
Prasinodermophyta	Prasinoderma coloniale	201	7139	0.0281552
Rhodoplantae	Porphyra umbilicalis	340	13360	0.0254491
	Chondrus crispus	274	9807	0.0279392
	Cyanidioschyzon merolae	156	5014	0.0311129
Glaucoplantae	Cyanophora paradoxa	310	32167	0.00963721

## Sheet: Supplementary Table 10
Supplementary Table 10. Genes involved in cytokinin biosynthesis and signalling pathways in Prasinoderma coloniale
	Proteins	Prasinoderma coloniale
Signaling pathways	ARRs (two-component response regulator )	Y
	AHK (Histidine kinase)	Y
	HP (histidine containing phosphotransfer protein)	Y
	CRE (Histidine kinase 4)	N
Biosynthetic pathways	Cytokinin oxidase/dehydrogenase related protein (CKX)	N
	Adenylate dimethylallyltransferase related protein (IPT)	N
	LONELY GUY (LOG)	Y
	tRNA dimethylallyltransferase (TRNA-IPT)	Y

[truncated: 23 more sheets: Supplementary Table 11, Supplementary Table 12, Supplementary Table 13, Supplementary Table 14, Supplementary Table 15, Supplementary Table 16, Supplementary Table 17, Supplementary Table 18, Supplementary Table 19, Supplementary Table 20, Supplementary Table 21, Supplementary Table 22, Supplementary Table 23, Supplementary Table 24, Supplementary Table 25, Supplementary Table 26, Supplementary Table 27, Supplementary Table 28, Supplementary Table 29, Supplementary Table 30 …]
