# Supplementary material for: The genome of Prasinoderma coloniale unveils the existence of a third phylum within green plants
Source: Nat Ecol Evol. 2020 Jun 22;4(9):1220–31. doi: 10.1038/s41559-020-1221-7 (PMC7455551; doi:10.1038/s41559-020-1221-7)
Supplement: Supplementary file 4 — Taxonomic Acts and Revisions. [file 41559_2020_1221_MOESM4_ESM.zip]

Archive with 16 entries (13 files):
- Taxonomic Acts and Revisions 1/
- Taxonomic Acts and Revisions 1/.DS_Store
- __MACOSX/
- __MACOSX/Taxonomic Acts and Revisions 1/
- __MACOSX/Taxonomic Acts and Revisions 1/._.DS_Store
- __MACOSX/Taxonomic Acts and Revisions 1/._Legends to Supplementary Figures_NHS.docx
- Taxonomic Acts and Revisions 1/NHS_Chloro+Strepto_D4_G4.pdf
- __MACOSX/Taxonomic Acts and Revisions 1/._NHS_Chloro+Strepto_D4_G4.pdf
- Taxonomic Acts and Revisions 1/NHS_Prasinodermophyta_18S_G4.pdf
- __MACOSX/Taxonomic Acts and Revisions 1/._NHS_Prasinodermophyta_18S_G4.pdf
- Taxonomic Acts and Revisions 1/Diagnoses_Prasinodermophyta_corrected.pdf
- __MACOSX/Taxonomic Acts and Revisions 1/._Diagnoses_Prasinodermophyta_corrected.pdf
- Taxonomic Acts and Revisions 1/Table NHS Prasinodermophyta.doc
- __MACOSX/Taxonomic Acts and Revisions 1/._Table NHS Prasinodermophyta.doc
- __MACOSX/._Taxonomic Acts and Revisions 1
- Taxonomic Acts and Revisions 1/Legends to Supplementary Figures_NHS.docx
